# Supplementary material for: Artificial Intelligence Models for Predicting Outcomes in Spinal Metastasis: A Systematic Review and Meta-Analysis
Source: J Clin Med. 2025 Aug 20;14(16):5885. doi: 10.3390/jcm14165885 (PMC12387370; doi:10.3390/jcm14165885)
Supplement: Supplementary file 1 [file jcm-14-05885-s001.zip]

Archive with 1 entries (1 files):
- jcm-3721915-supplementary.pdf
